# Supplementary material for: AhR-Induced Anti-Inflammatory Effects on a Caco-2/THP-1 Co-Culture Model of Intestinal Inflammation Are Mediated by PPARγ
Source: Int J Mol Sci. 2024 Dec 5;25(23):13072. doi: 10.3390/ijms252313072 (PMC11642145; doi:10.3390/ijms252313072)
Supplement: Supplementary file 1 [file ijms-25-13072-s001.zip]

Archive with 1 entries (1 files):
- ijms-3332989-supplementary.pdf
